# Supplementary material for: PKM2 Facilitates Classical Swine Fever Virus Replication by Enhancing NS5B Polymerase Function
Source: Viruses. 2025 Apr 29;17(5):648. doi: 10.3390/v17050648 (PMC12115705; doi:10.3390/v17050648)
Supplement: Supplementary file 1 [file viruses-17-00648-s001.zip]

Archive with 1 entries (1 files):
- viruses-3573225-supplementary.pdf
